# Supplementary material for: The Calcium-Dependent Protein Kinase TaCDPK7 Positively Regulates Wheat Resistance to Puccinia striiformis f. sp. tritici
Source: Int J Mol Sci. 2024 Jan 15;25(2):1048. doi: 10.3390/ijms25021048 (PMC10816280; doi:10.3390/ijms25021048)
Supplement: Supplementary file 1 [file ijms-25-01048-s001.zip]

Archive with 1 entries (1 files):
- ijms-2775572-supplementary.pdf
